# Supplementary material for: Movement Synchrony Over Time: What Is in the Trajectory of Dyadic Interactions in Workplace Coaching?
Source: Front Psychol. 2022 Apr 28;13:845394. doi: 10.3389/fpsyg.2022.845394 (PMC9096892; doi:10.3389/fpsyg.2022.845394)
Supplement: Supplementary file 1 [file Table_1.XLSX]

## Sheet: Parameter estimates linear cl
	Table S1. Cluster Dyads with Linear Curve Fit
		Cluster Dyads with Linear Curve Fit
		Model Summary					ANOVA					Coefficients
												Unstandardized coefficients			Standardized coefficients
		R Square	Adj R Square	Std. Error of Est.		Sum of squares	df	Mean Square	F	Sig. / p-value		unstand. B	unstand. CoStE		Coef. Std. Error	Stand. Coef. Beta	t
	SYN 102	0.193	0.037	-0.083	Regression	0.014	1	0.014	0.311	0.592	Session	-0.013	0.023		-0.193	-0.558	0.592
					Residual	0.349	8	0.044			(Constant)	1.088	0.143			7.621	0
	SYN 301	0.87	0.854	0.086	Regression	0.401	1	0.401	53.775	0	Session	-0.07	0.01		-0.933	-7.333	0
					Residual	0.06	8	0.007			(Constant)	1.327	0.059			22.489	0
	SYN 302	0.726	0.692	0.177	Regression	0.661	1	0.661	21.227	0.002	Session	-0.09	0.019		-0.852	-4.607	0.002
					Residual	0.249	8	0.031			(Constant)	1.485	0.121			12.315	0
	SYN 601	0.005	-0.119	0.15	Regression	0.001	1	0.001	0.042	0.843	Session	-0.003	0.017		-0.072	-0.205	0.843
					Residual	0.181	8	0.023			(Constant)	1.6	0.103			15.568	0
	SYN 702	0.007	-0.118	0.085	Regression	0	1	0	0.053	0.823	Session	-0.002	0.009		-0.081	-0.231	0.823
					Residual	0.057	8	0.007			(Constant)	1.412	0.058			24.394	0
	SYN 1402	0.138	0.031	0.127	Regression	0.021	1	0.021	1.285	0.29	Session	-0.016	0.014		-0.372	-1.133	0.29
					Residual	0.128	8	0.016			(Constant)	1.133	0.086			13.097	0
	SYN 1701	0.088	-0.026	0.182	Regression	0.025	1	0.025	0.768	0.406	Session	-0.018	0.02		-0.296	-0.877	0.406
					Residual	0.265	8	0.033			(Constant)	1.773	0.124			14.273	0
	SYN 2001	0.637	0.591	0.067	Regression	0.062	1	0.062	14.022	0.006	Session	-0.027	0.007		-0.798	-3745	0.006
					Residual	0.035	8	0.004			(Constant)	1.401	0.045			30.833	0
	SYN 2502	0.546	0.489	0.188	Regression	0.339	1	0.339	9.607	0.015	Session	-0.064	0.021		-0.739	-3.099	0.015
					Residual	0.282	8	0.035			(Constant)	1.126	0.128			8.774	0
	SYN 2602	0.214	0.115	0.137	Regression	0.041	1	0.041	2.175	0.178	Session	-0.022	0.015		-0.462	-1.475	0.178
					Residual	0.149	8	0.019			(Constant)	1.209	0.093			12.945	0
	SYN 3204	0.25	0.157	0.094	Regression	0.023	1	0.023	2.671	0.141	Session	-0.017	0.01		-0.5	-1.634	0.141
					Residual	0.07	8	0.009			(Constant)	1.425	0.064			22.302	0
	SYN 3501	0.002	-0.123	0.144	Regression	0	1	0	0.014	0.91	Session	0.002	0.016		0.041	0.117	0.91
					Residual	0.166	8	0.021			(Constant)	0.952	0.098			9.676	0
	SYN 3502	0.289	0.2	0.095	Regression	0.029	1	0.029	3.252	0.109	Session	0.019	0.01		0.538	1.803	0.109
					Residual	0.072	8	0.009			(Constant)	0.91	0.065			14.003	0
	SYN 3702	0.27	0.179	0.135	Regression	0.054	1	0.054	2.96	0.124	Session	0.026	0.015		0.52	1.721	0.124
					Residual	0.145	8	0.018			(Constant)	0.713	0.092			7.751	0
	SYN 4101	0.633	0.587	0.108	Regression	0.161	1	0.161	13.795	0.006	Session	-0.044	0.012		-0.796	-3.714	0.006
					Residual	0.094	8	0.012			(Constant)	1.642	0.074			22.21	0
	SNY 4102	0.001	-0.124	0.08	Regression	0	1	0	0.008	0.933	Session	0.001	0.009		0.031	0.087	0.933
					Residual	0.051	8	0.006			(Constant)	1.214	0.055			22.214	0
	SYN 4502	0.142	0.034	0.147	Regression	0.029	1	0.029	1.319	0.284	Session	-0.019	0.016		-0.376	-1.148	0.284
					Residual	0.173	8	0.022			(Constant)	1.747	0.101			17.371	0
	SYN 5402	0.213	0.114	0.119	Regression	0.031	1	0.031	2.159	0.18	Session	-0.019	0.013		-0.461	-1.469	0.18
					Residual	0.113	8	0.014			(Constant)	1.623	0.081			19.972	0
	SYN 5903	0.549	0.492	0.139	Regression	0.187	1	0.187	9.723	0.014	Session	-0.048	0.015		-0.741	-3.118	0.014
					Residual	0.154	8	0.019			(Constant)	1.235	0.095			13.034	0
	SYN 6001	0.771	0.742	0.065	Regression	0.115	1	0.115	26.927	0.001	Session	-0.037	0.007		-0.878	-5.189	0.001
					Residual	0.034	8	0.004			(Constant)	1.526	0.045			34.163	0
	SYN 6002	0.116	0.005	0.151	Regression	0.024	1	0.024	1.047	0.336	Session	-0.017	0.017		-0.34	-1.023	0.336
					Residual	0.183	8	0.023			(Constant)	1.273	0.103			12.31	0
	SYN 6003	0.434	0.363	0.117	Regression	0.084	1	0.084	6.133	0.038	Session	-0.032	0.013		-0.659	-2.476	0.038
					Residual	0.11	8	0.014			(Constant)	1.413	0.08			17.623	0
	SYN 6101	0.002	-0.122	0.111	Regression	0	1	0	0.019	0.892	Session	-0.002	0.012		-0.049	-0.14	0.892
					Residual	0.098	8	0.012			(Constant)	0.894	0.076			11.81	0
	SYN 6901	0.24	0.145	0.096	Regression	0.023	1	0.023	2.524	0.151	Session	-0.017	0.011		-0.49	-1.589	0.151
					Residual	0.074	8	0.009			(Constant)	1.513	0.066			23.039	0
	SYN 6902	0.405	0.331	0.09	Regression	0.044	1	0.044	5.452	0.048	Session	0.023	0.01		0.637	2.335	0.048
					Residual	0.065	8	0.008			(Constant)	1.075	0.061			17.484	0
	SYN 7301	0.083	-0.032	0.136	Regression	0.013	1	0.013	0.725	0.419	Session	-0.013	0.015		-0.288	-0.851	0.419
					Residual	0.148	8	0.018			(Constant)	1.226	0.093			13.202	0
	SYN 7302	0.162	0.057	0.144	Regression	0.032	1	0.032	1.541	0.25	Session	-0.02	0.016		-0.402	-1.242	0.25
					Residual	0.167	8	0.021			(Constant)	1.209	0.099			12.255	0
	SYN 8301	0.288	0.199	0.156	Regression	0.079	1	0.079	3.233	0.11	Session	-0.031	0.017		-0.536	-1.798	0.11
					Residual	0.195	8	0.024			(Constant)	1.491	0.107			13.973	0
	SYN 8302	0.007	-0.117	0.137	Regression	0.001	1	0.001	0.057	0.818	Session	0.004	0.015		0.084	0.238	0.818
					Residual	0.151	8	0.019			(Constant)	1.432	0.094			15.245	0
	SYN 8502	0.195	0.094	0.121	Regression	0.028	1	0.028	1.936	0.202	Session	0.019	0.013		0.441	1.392	0.202
					Residual	0.117	8	0.015			(Constant)	1.175	0.083			14.204	0
	SYN 8601	0.482	0.418	0.214	Regression	0.341	1	0.341	7.453	0.026	Session	-0.064	0.024		-0.694	-2.73	0.026
					Residual	0.366	8	0.046			(Constant)	1.939	0.146			13.277	0
	SYN 8602	0.887	0.873	0.087	Regression	0.474	1	0.474	62.921	0	Session	-0.076	0.01		-0.942	-7.932	0
					Residual	0.06	8	0.008			(Constant)	1.733	0.059			29.245	0
	Note: Independent variable is Session. Table 3 indicates best linear curve fit coefficients for N = 32 dyads. R square represents the proportion of the variance for movements synchrony per dyad explained by the number of sessions as the independent variable or variables in the regression model. Adj R-square adjusts the statistic based on the number of independent variables in the model. Std. Erro…
