# Supplementary material for: Movement Synchrony Over Time: What Is in the Trajectory of Dyadic Interactions in Workplace Coaching?
Source: Front Psychol. 2022 Apr 28;13:845394. doi: 10.3389/fpsyg.2022.845394 (PMC9096892; doi:10.3389/fpsyg.2022.845394)
Supplement: Supplementary file 2 [file Table_2.XLSX]

## Sheet: Mean Linear Curve Fit
	Table S2. Cluster Dyads with Non-Linear Curve Fit
			Cluster Dyads with Non-Linear Curve Fit
			Model Summary				ANOVA						Coefficients
													Unstandardized coefficients			Standardized coefficients
			R Square	Adj R Square	Std. Error of Est.		Sum of squares	df	Mean Square	F	Sig. / p-value		B	Coeff. St. Error		Coeff. Std. Error	Coeff. Beta	t
	SYN 101	cubic	0.717	0.575	0.133	Regression	0.27	3	0.09	5.055	0.044	Session	-0.723	0.194		-10.696	-3.724	0.01
						Residual	0.107	6	0.018			Session ** 2	0.139	0.04		23.289	3.483	0.013
												Session ** 3	-0.008	0.002		-13.237	-3.282	0.017
												(Constant)	2.056	0.259			7.943	0
	SYN 502	quadratic	0.121	-0.13	0.155	Regression	0.023	2	0.012	0.483	0.636	Session	-0.062	0.076		-1.286	-0.813	0.443
						Residual	0.168	7	0.024			Session ** 2	0.006	0.007		1.448	0.916	0.39
												(Constant)	1.485	0.182			8.142	0
	SYN 602	cubic	0.191	-0.213	0.186	Regression	0.049	3	0.016	0.473	0.712	Session	0.314	0.271		5.622	1.159	0.291
						Residual	0.208	6	0.035			Session ** 2	-0.063	0.056		-12.751	-1.129	0.302
												Session ** 3	0.004	0.003		7.268	1.067	0.327
												(Constant)	0.974	0.361			2.698	0.036
	SYN 701	cubic	0.254	-0.119	0.119	Regression	0.029	3	0.01	0.681	0.595	Session	-0.23	0.173		-6.206	-1.332	0.231
						Residual	0.085	6	0.014			Session ** 2	0.044	0.036		13.349	1.231	0.264
												Session ** 3	-0.002	0.002		-7.285	-1.114	0.308
												(Constant)	1.685	0.231			7.309	0
	SYN 801	cubic	0.056	-0.416	0.156	Regression	0.009	3	0.003	0.119	0.946	Session	0.12	0.227		2.78	0.531	0.615
						Residual	0.146	6	0.024			Session ** 2	-0.022	0.047		-5.715	-0.468	0.656
												Session ** 3	0.001	0.003		3.016	0.41	0.696
												(Constant)	0.789	0.303			2.605	0.04
	SYN 901	cubic	0.143	-0.286	0.246	Regression	0.06	3	0.02	0.333	0.802	Session	0.274	0.357		3.825	0.766	0.473
						Residual	0.362	6	0.06			Session ** 2	-0.065	0.074		-10.192	-0.877	0.414
												Session ** 3	0.004	0.004		6.571	0.937	0.385
												(Constant)	1.309	0.477			2.748	0.033
	SYN 3401	quadratic	0.649	0.549	0.102	Regression	0.134	2	0.067	6.472	0.026	Session	-0.18	0.05		-3.594	-3.597	0.009
						Residual	0.073	7	0.01			Session ** 2	0.015	0.004		3.491	3.494	0.01
												(Constant)	1.739	0.12			14.513	0
	SYN 2501	cubic	0.335	0.002	0.105	Regression	0.033	3	0.011	1.006	0.452	Session	0.224	0.152		6.467	1.47	0.192
						Residual	0.066	6	0.011			Session ** 2	-0.051	0.031		-16.486	-1.609	0.159
												Session ** 3	0.003	0.002		10.139	1.641	0.152
												(Constant)	0.884	0.203			4.35	0.005
	SYN 2701	quadratic	0.454	0.298	0.062	Regression	0.023	2	0.011	2.913	0.12	Session	0.071	0.031		2.9	2.328	0.053
						Residual	0.027	7	0.004			Session ** 2	-0.007	0.003		-3.004	-2.411	0.047
												(Constant)	1.39	0.073			18.982	0
	SYN 3002	cubic	0.304	-0.043	0.122	Regression	0.039	3	0.013	0.875	0.504	Session	-0.219	0.178		-5.552	-1.234	0.263
						Residual	0.089	6	0.015			Session ** 2	0.052	0.037		14.882	1.421	0.205
												Session ** 3	-0.003	0.002		-9.497	-1.503	0.183
												(Constant)	1.644	0.237			6.942	0
	SYN 3201	cubic	0.081	-0.379	0.145	Regression	0.011	3	0.004	0.176	0.909	Session	0.146	0.211		3.59	0.694	0.513
						Residual	0.126	6	0.021			Session ** 2	-0.031	0.043		-8.675	-0.72	0.498
												Session ** 3	0.002	0.003		5.201	0.716	0.501
												(Constant)	1.116	0.281			3.971	0.007
	SYN 3701	cubic	0.578	0.367	0.161	Regression	0.212	3	0.071	2.739	0.136	Session	0.338	0.234		5.066	1.446	0.198
						Residual	0.155	6	0.026			Session ** 2	-0.092	0.048		-15.555	-1.906	0.105
												Session ** 3	0.006	0.003		10.503	2.134	0.077
												(Constant)	0.56	0.312			1.796	0.123
	SYN 4501	quadratic	0.698	0.612	0.256	Regression	1062	2	0.531	8.106	0.015	Session	-0.184	0.126		-1.356	-1.465	0.186
						Residual	0.459	7	0.066			Session ** 2	0.025	0.011		2.1	2.268	0.058
												(Constant)	1.534	0.301			5.096	0.001
	SYN 4601	quadratic	0.503	0.361	0.107	Regression	0.08	2	0.04	3.537	0.087	Session	-0.11	0.052		-2.491	-2.094	0.075
						Residual	0.08	7	0.011			Session ** 2	0.011	0.005		2.864	2.408	0.047
												(Constant)	1.588	0.125			12.667	0
	SYN 4602	cubic	0.528	0.291	0.145	Regression	0.141	3	0.047	2.233	0.185	Session	-0.13	0.211		-2.289	-0.617	0.56
						Residual	0.126	6	0.021			Session ** 2	0.049	0.043		9.633	1.116	0.307
												Session ** 3	-0.004	0.003		-7.416	-1.424	0.204
												(Constant)	0.971	0.281			3.451	0.014
	SNY 4701	quadratic	0.583	0.464	0.103	Regression	0.103	2	0.051	4.888	0.047	Session	-0.14	0.05		-3.018	-2.771	0.028
						Residual	0.074	7	0.011			Session ** 2	0.011	0.004		2.588	2.376	0.049
												(Constant)	1.683	0.121			13.953	0
	SYN 4702	cubic	0.222	-0.166	0.185	Regression	0.058	3	0.019	0.572	0.654	Session	-0.319	0.269		-5.644	-1.186	0.28
						Residual	0.205	6	0.034			Session ** 2	0.06	0.055		12.002	1.084	0.32
												Session ** 3	-0.003	0.003		-6.753	-1.011	0.351
												(Constant)	1.772	0.358			4.945	0.003
	SYN 4802	quadratic	0.253	0.039	0.056	Regression	0.007	2	0.004	1.184	0.361	Session	-0.042	0.028		-2.231	-1.531	0.17
						Residual	0.022	7	0.003			Session ** 2	0.004	0.002		2.226	1.527	0.171
												(Constant)	1.201	0.066			18.143	0
	SYN 5401	quadratic	0.585	0.467	0.108	Regression	0.115	2	0.058	4.938	0.046	Session	0.136	0.053		2.787	2.566	0.037
						Residual	0.082	7	0.012			Session ** 2	-0.01	0.005		-2.274	-2.094	0.075
												(Constant)	1.065	0.127			8.387	0
	SYN 5501	quadratic	0.371	0.191	0.097	Regression	0.039	2	0.02	2.065	0.197	Session	-0.094	0.048		-2.63	-1.966	0.09
						Residual	0.066	7	0.009			Session ** 2	0.009	0.004		2.717	2.031	0.082
												(Constant)	1.215	0.114			10.624	0
	SYN 5502	cubic	0.577	0.365	0.098	Regression	0.079	3	0.026	2.724	0.137	Session	-0.326	0.143		-7.989	-2.276	0.063
						Residual	0.058	6	0.01			Session ** 2	0.056	0.03		15.372	1.881	0.109
												Session ** 3	-0.003	0.002		-7.836	-1.59	0.163
												(Constant)	1.547	0.191			8.1	0
	SYN 5902	quadratic	0.212	-0.014	0.129	Regression	0.031	2	0.016	0.939	0.435	Session	-0.083	0.063		-1.959	-1.308	0.232
						Residual	0.116	7	0.017			Session ** 2	0.008	0.006		2.046	1.366	0.214
												(Constant)	1.241	0.151			8.207	0
	SYN 6501	quadratic	0.382	0.205	0.158	Regression	0.109	2	0.054	2.163	0.186	Session	-0.143	0.078		-2.437	-1.839	0.109
						Residual	0.176	7	0.025			Session ** 2	0.011	0.007		2.086	1.574	0.16
												(Constant)	1.808	0.186			9.703	0
	SYN 7602	quadratic	0.537	0.405	0.049	Regression	0.02	2	0.01	4.062	0.067	Session	0.045	0.024		2.126	1.853	0.106
						Residual	0.017	7	0.002			Session ** 2	-0.005	0.002		-2.629	-2.291	0.056
												(Constant)	1.023	0.058			17.633	0
	SYN 8901	cubic	0.654	0.481	0.119	Regression	0.16	3	0.053	3.776	0.078	Session	0.292	0.173		5.352	1.686	0.143
						Residual	0.085	6	0.014			Session ** 2	-0.071	0.036		-14.657	-1.983	0.095
												Session ** 3	0.005	0.002		10.08	2.261	0.064
												(Constant)	1.139	0.231			4.933	0.003
	SYN 9001	quadratic	0.211	-0.014	0.166	Regression	0.052	2	0.026	0.937	0.436	Session	0.105	0.082		1.934	1.291	0.238
						Residual	0.193	7	0.028			Session ** 2	-0.01	0.007		-2.037	-1.36	0.216
												(Constant)	1.016	0.195			5.198	0.001
	SYN 9403	cubic	0.148	-0.277	0.098	Regression	0.01	3	0.003	0.349	0.792	Session	-0.111	0.143		-3.859	-0.775	0.468
						Residual	0.058	6	0.01			Session ** 2	0.025	0.029		9.95	0.859	0.424
												Session ** 3	-0.002	0.002		-6.068	-0.868	0.419
												(Constant)	1.088	0.19			5.722	0.001
	Note: Independent variable is Session. Table 4 indicates best linear curve fit coefficients for N = 27 dyads. R square represents the proportion of the variance for movements synchrony per dyad explained by the number of sessions as the independent variable or variables in the regression model. Adj R-square adjusts the statistic based on the number of independent variables in the model. Std. Erro…
