# Supplementary material for: Movement Synchrony Over Time: What Is in the Trajectory of Dyadic Interactions in Workplace Coaching?
Source: Front Psychol. 2022 Apr 28;13:845394. doi: 10.3389/fpsyg.2022.845394 (PMC9096892; doi:10.3389/fpsyg.2022.845394)
Supplement: Supplementary file 3 [file Table_3.XLSX]

## Sheet: Best Curve Fit 
	Table S3. Best Fit Curves for Mean Synchrony - Dyads with 10 Sessions
		Best Fit Curves for Mean Synchrony - Dyads with 10 Sessions
		Model Summary				ANOVA						Coefficients
												Unstandardized coefficients			Standardized coefficients
	Curve	R Square	Adj R Square	Std. Error of Est.		Sum of squares	df	Mean Square	F	Sig. / p-value		B	Coeff. St. Error		Beta	t	Sig.
	linear	0.787	0.761	0.018	Regression	0.010	9	0.010	29.633	0.001	Session	-0.011	0.002		-0.887	-5.444	0.001
					Residual	0.003		0.000			(Constant)	1.293	0.012			104.007	0.000
					Total	0.012
	quadratic	0.867	0.830	0.015	Regression	0.011	9	0.005	22.913	0.001	Session	-0.026	0.008		-2.118	-3.450	0.011
					Residual	0.002		0.000			Session ** 2	0.001	0.001		1.262	2.057	0.079
					Total	0.01					(Constant)	1.323	0.018			73.246	0.000
	cubic	0.927	0.890	0.012	Regression	0.012	9	0.004	25.267	0.001	Session	0.011	0.018		0.907	0.621	0.557
					Residual	0.001		0.000			Session **2	-0.007	0.004		-6.141	-1.805	0.121
					Total	0.012					Session **3	0.000	0.000		4.513	2.200	0.070
											(Constant)	1.282	.024			53.486	0.000
	Note: Mean curve fit for linear, quadratic and cubic curves for movement synchrony comprising dyads with 10 sessions. R square represents the proportion of the variance for movements synchrony per dyad explained by the number of sessions as the independent variable in the regression model. Adj R-square adjusts the statistic based on the number of independent variables in the model. Std. Error of …
