# Supplementary material for: Movement Synchrony Over Time: What Is in the Trajectory of Dyadic Interactions in Workplace Coaching?
Source: Front Psychol. 2022 Apr 28;13:845394. doi: 10.3389/fpsyg.2022.845394 (PMC9096892; doi:10.3389/fpsyg.2022.845394)
Supplement: Supplementary file 4 [file Table_4.XLSX]

## Sheet: Best curve estimates all linear
	Table S4. Cluster Dyads with Linear Curve Fit
		Cluster Dyads with Linear Curve Fit
		Model Summary					ANOVA					Coefficients
												Unstandardized coefficients			Standardized coefficients
		R Square	Adj R Square	Std. Error of Est.		Sum of squares	df	Mean Square	F	Sig. / p-value		unstand. B	unstand. CoStE		Beta	t	Sig.
	SYN 102	0.193	0.037	-0.083	Regression	0.014	1	0.014	0.311	0.592	Session	-0.013	0.023		-0.193	-0.558	0.592
					Residual	0.349	8	0.044			(Constant)	1.088	0.143			7.621	0
	SYN 301	0.87	0.854	0.086	Regression	0.401	1	0.401	53.775	0	Session	-0.07	0.01		-0.933	-7.333	0
					Residual	0.06	8	0.007			(Constant)	1.327	0.059			22.489	0
	SYN 302	0.726	0.692	0.177	Regression	0.661	1	0.661	21.227	0.002	Session	-0.09	0.019		-0.852	-4.607	0.002
					Residual	0.249	8	0.031			(Constant)	1.485	0.121			12.315	0
	SYN 401	0.196	0.062	0.254	Regression	0.095	1	0.095	1.462	0.272	Session	0.047	0.039		0.443	1.209	0.272
					Residual	0.388	6	0.065			(Constant)	1.13	0.198			5.706	0.001
	SYN 402	0.187	0.051	0.212	Regression	0.062	1	0.062	1.38	0.285	Session	0.038	0.033		0.432	1.174	0.285
					Residual	0.27	6	0.045			(Constant)	0.938	0.165			5.675	0.001
	SYN 601	0.005	-0.119	0.15	Regression	0.001	1	0.001	0.042	0.843	Session	-0.003	0.017		-0.072	-0.205	0.843
					Residual	0.181	8	0.023			(Constant)	1.6	0.103			15.568	0
	SYN 702	0.007	-0.118	0.085	Regression	0	1	0	0.053	0.823	Session	-0.002	0.009		-0.081	-0.231	0.823
					Residual	0.057	8	0.007			(Constant)	1.412	0.058			24.394	0
	SYN 1001	1	.	.	Regression	0.052	1	0.052	.	.	Session	0.321	0		1	.	.
					Residual	0	0	.			(Constant)	0.747	0			.	.
	SYN 1302	0.026	-0.217	0.23	Regression	0.006	1	0.006	0.107	0.76	Session	-0.018	0.055		-0.161	-0.327	0.76
					Residual	0.212	4	0.053			(Constant)	1.125	0.215			5.245	0.006
	SYN 1402	0.138	0.031	0.127	Regression	0.021	1	0.021	1.285	0.29	Session	-0.016	0.014		-0.372	-1.133	0.29
					Residual	0.128	8	0.016			(Constant)	1.133	0.086			13.097	0
	SYN 1601	0.061	-0.127	0.101	Regression	0.003	1	0.003	0.325	0.593	Session	0.011	0.01		0.247	0.57	0.593
					Residual	0.051	5	0.01			(Constant)	1.233	0.085			14.424	0
	SYN 1701	0.088	-0.026	0.182	Regression	0.025	1	0.025	0.768	0.406	Session	-0.018	0.02		-0.296	-0.877	0.406
					Residual	0.265	8	0.033			(Constant)	1.773	0.124			14.273	0
	SYN 1801	0.654	0.538	0.092	Regression	0.048	1	0.048	5..661	0.098	Session	-0.069	0.029		-0.808	-2.379	0.098
					Residual	0.026	3	0.009			(Constant)	1.187	0.097			12.274	0.001
	SYN 1901	0.128	-0.163	0.194	Regression	0.017	1	0.017	0..439	0.555	Session	-0.041	0.061		-0.357	-0.663	0.555
					Residual	0.113	3	0.038			(Constant)	0.905	0.204			4.443	0.021
	SYN 1904	1	.	.	Regression	0.001	1	0.001	.	.	Session	0.034	0		1	.	.
					Residual	0	0	.			(Constant)	1.204	0			.	.
	SYN 2001	0.637	0.591	0.067	Regression	0.062	1	0.062	14.022	0.006	Session	-0.027	0.007		-0.798	-3745	0.006
					Residual	0.035	8	0.004			(Constant)	1.401	0.045			30.833	0
	SYN 2101	0.715	0.667	0.116	Regression	0.201	1	0.201	15.033	0.008	Session	-0.069	0.018		-0.845	-3.877	0.008
					Residual	0.08	6	0.013			(Constant)	0.999	0.09			11.084	0
	SYN 2301	0.461	0.385	0.32	Regression	0.616	1	0.616	5.99	0.044	Session	0.101	0.041		0.679	2.449	0.044
					Residual	0.719	7	0.103			(Constant)	0.721	0.233			3.097	0.017
	SYN 2502	0.546	0.489	0.188	Regression	0.339	1	0.339	9.607	0.015	Session	-0.064	0.021		-0.739	-3.099	0.015
					Residual	0.282	8	0.035			(Constant)	1.126	0.128			8.774	0
	SYN 2601	0.228	0.117	0.144	Regression	0.043	1	0.043	2.065	0.194	Session	-0.027	0.019		-0.477	-1.437	0.194
					Residual	0.146	7	0.021			(Constant)	1.196	0.105			11.407	0
	SYN 2602	0.214	0.115	0.137	Regression	0.041	1	0.041	2.175	0.178	Session	-0.022	0.015		-0.462	-1.475	0.178
					Residual	0.149	8	0.019			(Constant)	1.209	0.093			12.945	0
	SYN 3001	1	.	.	Regression	0.015	1	0.015	.	.	Session	0.172	0		1	.	.
					Residual	0	0	.			(Constant)	1.018	0			.	.
	SYN 3203	1	.	.	Regression	0.004	1	0.004	.	.	Session	-0.089	0		-1	.	.
					Residual	0	0	.			(Constant)	1.456	0			.	.
	SYN 3204	0.25	0.157	0.094	Regression	0.023	1	0.023	2.671	0.141	Session	-0.017	0.01		-0.5	-1.634	0.141
					Residual	0.07	8	0.009			(Constant)	1.425	0.064			22.302	0
	SYN 3401	0.873	0.746	0.027	Regression	0.005	1	0.005	6.887	0.232	Session	0.05	0.019		0.934	2.624	0.232
					Residual	0.001	1	0.001			(Constant)	1.038	0.041			25.22	0.025
	SYN 3501	0.002	-0.123	0.144	Regression	0	1	0	0.014	0.91	Session	0.002	0.016		0.041	0.117	0.91
					Residual	0.166	8	0.021			(Constant)	0.952	0.098			9.676	0
	SYN 3502	0.289	0.2	0.095	Regression	0.029	1	0.029	3.252	0.109	Session	0.019	0.01		0.538	1.803	0.109
					Residual	0.072	8	0.009			(Constant)	0.91	0.065			14.003	0
	SYN 3602	0.347	0.216	0.137	Regression	0.05	1	0.05	2.655	0.164	Session	-0.042	0.026		0.589	-1.63	0.164
					Residual	0.094	5	0.019			(Constant)	1.399	0.116			12.054	0
	SYN 3702	0.27	0.179	0.135	Regression	0.054	1	0.054	2.96	0.124	Session	0.026	0.015		0.52	1.721	0.124
					Residual	0.145	8	0.018			(Constant)	0.713	0.092			7.751	0
	SYN 3703	0.774	0.547	0.049	Regression	0.008	1	0.008	3.417	0.316	Session	-0.063	0.034		-0.88	-1.848	0.316
					Residual	0.002	1	0.002			(Constant)	1.134	0.074			15.286	0.042
	SYN 3901	0.032	-0.162	0.063	Regression	0.001	1	0.001	0.165	0.702	Session	0.005	0.012		0.179	0.406	0.702
					Residual	0.02	5	0.004			(Constant)	1.481	0.053			27.887	0
	SYN 4003	0.687	0.624	0.075	Regression	0.062	1	0.062	10.962	0.021	Session	-0.047	0.014		-0.829	-3.311	0.021
					Residual	0.028	5	0.006			(Constant)	1.58	0.064			24.853	0
	SYN 4101	0.633	0.587	0.108	Regression	0.161	1	0.161	13.795	0.006	Session	-0.044	0.012		-0.796	-3.714	0.006
					Residual	0.094	8	0.012			(Constant)	1.642	0.074			22.21	0
	SNY 4102	0.001	-0.124	0.08	Regression	0	1	0	0.008	0.933	Session	0.001	0.009		0.031	0.087	0.933
					Residual	0.051	8	0.006			(Constant)	1.214	0.055			22.214	0
	SNY 4402	0.391	0.304	0.105	Regression	0.05	1	0.05	4.496	0.072	Session	-0.029	0.014		-0.625	-2.12	0.072
					Residual	0.077	7	0.011			(Constant)	1.539	0.076			20.189	0
	SYN 4502	0.142	0.034	0.147	Regression	0.029	1	0.029	1.319	0.284	Session	-0.019	0.016		-0.376	-1.148	0.284
					Residual	0.173	8	0.022			(Constant)	1.747	0.101			17.371	0
	SYN 4801	0.433	0.352	0.076	Regression	0.031	1	0.031	5.352	0.054	Session	-0.023	0.01		-0.658	-2.313	0.054
					Residual	0.04	7	0.006			(Constant)	1.251	0.055			22.782	0
	SYN 4901	1	.	.	Regression	0.003	1	0.003	.	.	Session	-0.073	0.01		-1	.	.
					Residual	0	0	.			(Constant)	1.637	0			.	.
	SYN 5001	0.844	0.689	0.199	Regression	0.215	1	0.215	5.421	0.258	Session	0.328	0.141		0.919	2.328	0.258
					Residual	0.04	1	0.040			(Constant)	0.37	0.304			1.217	0.438
	SYN 5101	0.429	0.315	0.048	Regression	0.009	1	0.009	3.758	0.11	Session	0.018	0.009		0.655	1.938	0.11
					Residual	0.011	5	0.002			(Constant)	0.983	0.04			24.298	0
	SYN 5202	0.037	0.123	0.174	Regression	0.007	1	0.007	0.233	0.647	Session	0.013	0.027		0.193	0.482	0.647
					Residual	0.181	6	0.03			(Constant)	1.288	0.136			9.508	0
	SYN 5301	0.345	0.236	0.186	Regression	0.109	1	0.109	3.163	0.126	Session	-0.051	0.029		0.588	1.779	0.126
					Residual	0.207	6	0.035			(Constant)	1.12	0.145			7.733	0
	SYN 5402	0.213	0.114	0.119	Regression	0.031	1	0.031	2.159	0.18	Session	-0.019	0.013		-0.461	-1.469	0.18
					Residual	0.113	8	0.014			(Constant)	1.623	0.081			19.972	0
	SYN 5503	0.406	0.321	0.077	Regression	0.028	1	0.028	4.789	0.065	Session	-0.022	0.01		-0.637	-2.188	0.065
					Residual	0.041	7	0.006			(Constant)	0.93	0.056			16.694	0
	SYN 5701	0.245	0.094	0.037	Regression	0.002	1	0.002	1.622	0.259	Session	0.009	0.007		0.495	1.273	0.259
					Residual	0.007	5	0.001			(Constant)	1.063	0.032			33.628	0
	SYN 5702	0.253	0.103	0.055	Regression	0.005	1	0.005	1.689	0.25	Session	-0.013	0.01		-0.503	-1.3	0.25
					Residual	0.015	5	0.003			(Constant)	1.328	0.046			28.821	0
	SYN 5901	1	.	.	Regression	0.015	1	0.015	.	.	Session	-0.171	0		-1	.	.
					Residual	0	0	.			(Constant)	1.256	0			.	.
	SYN 5903	0.549	0.492	0.139	Regression	0.187	1	0.187	9.723	0.014	Session	-0.048	0.015		-0.741	-3.118	0.014
					Residual	0.154	8	0.019			(Constant)	1.235	0.095			13.034	0
	SYN 6001	0.771	0.742	0.065	Regression	0.115	1	0.115	26.927	0.001	Session	-0.037	0.007		-0.878	-5.189	0.001
					Residual	0.034	8	0.004			(Constant)	1.526	0.045			34.163	0
	SYN 6002	0.116	0.005	0.151	Regression	0.024	1	0.024	1.047	0.336	Session	-0.017	0.017		-0.34	-1.023	0.336
					Residual	0.183	8	0.023			(Constant)	1.273	0.103			12.31	0
	SYN 6003	0.434	0.363	0.117	Regression	0.084	1	0.084	6.133	0.038	Session	-0.032	0.013		-0.659	-2.476	0.038
					Residual	0.11	8	0.014			(Constant)	1.413	0.08			17.623	0
	SYN 6101	0.002	-0.122	0.111	Regression	0	1	0	0.019	0.892	Session	-0.002	0.012		-0.049	-0.14	0.892
					Residual	0.098	8	0.012			(Constant)	0.894	0.076			11.81	0
	SYN 6201	1	.	.	Regression	0.147	1	0.147	.	.	Session	0.542	0		1	.	.
					Residual	0	0	.			(Constant)	0.199	0			.	.
	SYN 6202	1	.	.	Regression	0.043	1	0.043	.	.	Session	0.292	0		1	.	.
					Residual	0	0	.			(Constant)	0.587	0			.	.
	SYN 6204	0.115	-0.107	0.234	Regression	0.028	1	0.028	0.517	0.512	Session	0.04	0.056		0.338	0.719	0.512
					Residual	0.22	4	0.055			(Constant)	1.268	0.218			5.81	0.004
	SYN 6601	0.48	0.306	0.029	Regression	0.002	1	0.002	2.767	0.195	Session	-0.016	0.009		-0.693	-1.663	0.195
					Residual	0.003	3	0.001			(Constant)	1.216	0.031			39.344	0
	SYN 6702	1	.	.	Regression	0.006	1	0.006	.	.	Session	-0.108	0		-1	.	.
					Residual	0	0	.			(Constant)	1.125	0			.	.
	SYN 6801	0.464	0.356	0.109	Regression	0.052	1	0.052	4.32	0.092	Session	-0.043	0.021		-0.681	-2.078	0.092
					Residual	0.06	5	0.012			(Constant)	1.302	0.093			14.074	0
	SYN 6901	0.24	0.145	0.096	Regression	0.023	1	0.023	2.524	0.151	Session	-0.017	0.011		-0.49	-1.589	0.151
					Residual	0.074	8	0.009			(Constant)	1.513	0.066			23.039	0
	SYN 6902	0.405	0.331	0.09	Regression	0.044	1	0.044	5.452	0.048	Session	0.023	0.01		0.637	2.335	0.048
					Residual	0.065	8	0.008			(Constant)	1.075	0.061			17.484	0
	SYN 7001	0.291	0.15	0.174	Regression	0.062	1	0.062	2.055	0.211	Session	0.047	0.033		0.54	1.433	0.211
					Residual	0.152	5	0.03			(Constant)	1.074	0.147			7.298	0.001
	SYN 7002	0.475	0.37	0.115	Regression	0.06	1	0.06	4.528	0.087	Session	-0.046	0.022		0.689	-2.128	0.087
					Residual	0.066	5	0.013			(Constant)	1.32	0.097			13.569	0
	SYN 7301	0.083	-0.032	0.136	Regression	0.013	1	0.013	0.725	0.419	Session	-0.013	0.015		-0.288	-0.851	0.419
					Residual	0.148	8	0.018			(Constant)	1.226	0.093			13.202	0
	SYN 7302	0.162	0.057	0.144	Regression	0.032	1	0.032	1.541	0.25	Session	-0.02	0.016		-0.402	-1.242	0.25
					Residual	0.167	8	0.021			(Constant)	1.209	0.099			12.255	0
	SYN 7401	0.684	0.605	0.113	Regression	0.11	1	0.11	8.662	0.042	Session	-0.079	0.027		-0.827	-2.943	0.042
					Residual	0.051	4	0.013			(Constant)	1.374	0.105			13.076	0
	SYN 7701	0.62	0.544	0.093	Regression	0.071	1	0.071	8.169	0.035	Session	-0.05	0.018		-0.788	-2.858	0.035
					Residual	0.044	5	0.009			(Constant)	1.284	0.079			16.257	0
	SYN 7801	0.325	0.19	0.191	Regression	0.088	1	0.088	2.407	0.181	Session	-0.056	0.036		-0.57	-1.551	0.181
					Residual	0.182	5	0.036			(Constant)	1.722	0.161			10.682	0
	SYN 7802	0.001	-0.165	0.163	Regression	0	1	0	0.007	0.934	Session	0.002	0.025		0.035	0.086	0.934
					Residual	0.159	6	0.026			(Constant)	1.384	0.127			10.91	0
	SYN 8101	0.387	0.3	0.144	Regression	0.091	1	0.091	4.426	0.073	Session	-0.039	0.019		-0.622	-2.104	0.073
					Residual	0.144	7	0.021			(Constant)	1.534	0.104			14.709	0
	SYN 8301	0.288	0.199	0.156	Regression	0.079	1	0.079	3.233	0.11	Session	-0.031	0.017		-0.536	-1.798	0.11
					Residual	0.195	8	0.024			(Constant)	1.491	0.107			13.973	0
	SYN 8302	0.007	-0.117	0.137	Regression	0.001	1	0.001	0.057	0.818	Session	0.004	0.015		0.084	0.238	0.818
					Residual	0.151	8	0.019			(Constant)	1.432	0.094			15.245	0
	SYN 8401	1	.	.	Regression	0	1	0.001	.	.	Session	-0.019	0		-1	.	.
					Residual	0	0	.		.	(Constant)	1.24	0			.	.
	SYN 8402	1	.	.	Regression	0.007	1	0.007	.	.	Session	-0.117	0		-1	.	.
					Residual	0	0	.		.	(Constant)	1.673	0			.	.
	SYN 8502	0.195	0.094	0.121	Regression	0.028	1	0.028	1.936	0.202	Session	0.019	0.013		0.441	1.392	0.202
					Residual	0.117	8	0.015			(Constant)	1.175	0.083			14.204	0
	SYN 8601	0.482	0.418	0.214	Regression	0.341	1	0.341	7.453	0.026	Session	-0.064	0.024		-0.694	-2.73	0.026
					Residual	0.366	8	0.046			(Constant)	1.939	0.146			13.277	0
	SYN 8602	0.887	0.873	0.087	Regression	0.474	1	0.474	62.921	0	Session	-0.076	0.01		-0.942	-7.932	0
					Residual	0.06	8	0.008			(Constant)	1.733	0.059			29.245	0
	SYN 8602	0.887	0.873	0.087	Regression	0.474	1	0.474	62.921	0	Session	-0.076	0.01		-0.942	-7.932	0
					Residual	0.06	8	0.008			(Constant)	1.733	0.059			29.245	0
	SYN 8902	0.008	-0.157	0.139	Regression	0.001	1	0.001	0.048	0.834	Session	0.005	0.021		0.089	0.219	0.834
					Residual	0.115	6	0.019			(Constant)	0.851	0.108			7.883	0
	SYN 9101	0.662	0.577	0.07	Regression	0.038	1	0.038	7.823	0.049	Session	-0.047	0.017		-0.813	-2.797	0.049
					Residual	0.02	4	0.005			(Constant)	1.156	0.065			17.768	0
	SYN 9501	0.171	0.032	0.213	Regression	0.056	1	0.056	1.234	0.309	Session	0.037	0.033		0.413	1.111	0.309
					Residual	0.273	6	0.045			(Constant)	1.11	0.166			6.681	0.001
	SYN 9801	0.611	0.533	0.119	Regression	0.111	1	0.111	7.854	0.038	Session	0.063	0.022		0.782	2.802	0.038
					Residual	0.071	5	0.014			(Constant)	1.686	0.101			16.761	0
	Note: Independent variable is Session. Table 7 indicates best linear curve fit coefficients for N = 79 dyads. R square represents the proportion of the variance for movements synchrony per dyad explained by the number of sessions as the independent variable or variables in the regression model. Adj R-square adjusts the statistic based on the number of independent variables in the model. Std. Erro…
