# Supplementary material for: Movement Synchrony Over Time: What Is in the Trajectory of Dyadic Interactions in Workplace Coaching?
Source: Front Psychol. 2022 Apr 28;13:845394. doi: 10.3389/fpsyg.2022.845394 (PMC9096892; doi:10.3389/fpsyg.2022.845394)
Supplement: Supplementary file 6 [file Table_6.XLSX]

## Sheet: Curve types 10 Sessions
Key values	SYN 101	SYN 102	SYN 301	SYN 302	SYN 502	SYN 601	SYN 602	SYN 701	SYN 702	SYN 801	SYN 901	SYN 1402	SYN 1701	SYN 2001	SYN 2401	SYN 2501	SYN 2502	SYN 2602	SYN 2701	SYN 3002	SYN 3201	SYN 3204	SYN 3501	3502	3701	3702	4101	4102	4501	4502	4601	4602	4701	4702	4802	5401	5402	5501	5502	5902	5903	6001	6002	6003	6101	6501	6901	6902	7301
r-square - how close the data are to the fitted line; called the coefficient of determination; it is a measure for goodness of fit. To check for correctness of r-square, check residual plots - The correct R2 value depends on your study area. Different research questions have different amounts of variability that are inherently unexplainable. Humans are hard to predict. Any study that attempts to …	0.717	0.058	0.87	0.726	0.121	0.05	0.191	0.082	0.007	0.056	0.143	0.147	0.088	0.637	0.649	0.335	0.619	0.398	0.454	0.304	0.081	0.25	0.002	0.318	0.578	0.286	0.633	0.001	0.698	0.142	0.503	0.528	0.437	0.222	0.253	0.683	0.213	0.371	0.384	0.212	0.549	0.771	0.116	0.434	0.002	0.475	0.24	0.405	0.083
F - suitability: adequacy of the model and alternative hypothesis is inadequate. The adequacy of your model means that the model is good. F and Sig. – The F-value is the Mean Square Regression (2385.93019) divided by the Mean Square Residual (51.0963039), yielding F=46.69. The p-value associated with this F value is very small (0.0000). These values are used to answer the question “Do the indepen…	5.055	0.491	53.775	21.227	0.483	0.104	0.473	0.719	0.053	0.119	0.333	1.379	0.768	14.022	6.472	1.006	13.004	5.299	2.913	0.875	0.176	2.671	0.014	3.735	2.739	3.203	13.795	0.008	8.106	1.319	3.537	2.333	6.202	0.572	1.184	17.199	2.159	2.065	4.984	0.939	9.723	26.927	1.047	6.133	0.019	7.238	2.524	5.452	0.725
Significance - p-value - see t-test to reject or confirm null-hypothesis	0.044	0.503	0	0.002	0.636	0.954	0.712	0.421	0.823	0.946	0.802	0.274	0.406	0.006	0.036	0.452	0.007	0.05	0.12	0.504	0.909	0.141	0.919	0.089	0.136	0.111	0.006	0.933	0.015	0.284	0.087	0.185	0.037	0.654	0.361	0.003	0.18	0.197	0.056	0.435	0.014	0.001	0.336	0.038	0.892	0.027	0.151	0.048	0.419
Curve type	cubic	exponentatial	linear decrease	linear decrease	quadratic	cubic	cubic	inverse	linear decrease	cubic	cubic	linear decrease	linear decrease	linear decrease	quadratic	cubic	logerythmic	inverse	quadratic	cubic	cubic	linear decrease	linear constant	logerythmic	cubic	logerythmic	linear decrease	linear constant	quadratic	linear decrease	quadratic	cubic	inverse	cubic	quadratic	S	linear decrease	quadratic	inverse	quadratic	linear decrease	linear decrease	linear decrease	linear decrease	linear constant	inverse	linear decrease	linear increase	linear decrease
coefficients - represents a mean change given a one unit shift in the predictor and interprets the significance
prediction intervals - how confident we can be that the next new observation will fall within this range; they predict the spread for individual observations rather than the mean
t-test is it the random error that causes the differences in the sample mean or the actual effect size of the population - If the computed t-score equals or exceeds the value of t indicated in the table, then the researcher can conclude that there is a statistically significant probability that the relationship between the two variables exists and is not due to chance, and reject the null hypothe…
residual plots - the difference between observed value and mean value
variance
nearest neighbours - k-value
[truncated: 10 more columns]

## Sheet: Mean linear nonlinear all
	Table S6. Mean Linear and Non-Linear Curve Fit - All Sessions
		Mean Linear and Non-Linear Curve Fit - All Sessions
		Model Summary				ANOVA						Coefficients
												Unstandardized coefficients			Standardized coefficients
	Curve	R Square	Adj R Square	Std. Error of Est.		Sum of squares	df	Mean Square	F	Sig. / p-value		B	Coeff. St. Error		Beta	t	Sig.
	linear	0.436	0.235	0.123	Regression	0.08	1	0.08	6.653	0.265	Session	-0.001	0.018		-0.185	-53.799	0.265
					Residual	0.109	5	0.019			(Constant)	1.232	0.086			16.761	0
	quadratic	0.561	0.346	0.104	Regression	0.091	2	0.046	6.56	0.245	Session	0,082	0.086		0.45	3.365	0.171
					Residual	0.067	5	0.014			Session ** 2	-0.018	0.011		-0.48	-3.32	0.162
											(Constant)	1.115	0.146			12.108	0.03
	cubic	0.587	0.222	0.121	Regression	0.092	3	0.031	9.25	0.359	Session	-0.1	0.291		-0.733	0.173	0.23
					Residual	0.075	3	0.02			Session **2	0.029	0.082		1.658	-0.205	0.22
											Session **3	-0.004	0.007		-0.865	0.198	0.221
											(Constant)	1.211	0.299			4.656	0.106
	Note: Mean curve fit for linear, cubic and quadratic curves for all sessions. R square represents the proportion of the variance for movements synchrony per dyad explained by the number of sessions as the independent variable in the regression model. Adj R-square adjusts the statistic based on the number of independent variables in the model. Std. Error of Est. is the estimated standard deviation…
