# Supplementary material for: Movement Synchrony Over Time: What Is in the Trajectory of Dyadic Interactions in Workplace Coaching?
Source: Front Psychol. 2022 Apr 28;13:845394. doi: 10.3389/fpsyg.2022.845394 (PMC9096892; doi:10.3389/fpsyg.2022.845394)
Supplement: Supplementary file 7 [file Table_7.XLSX]

## Sheet: Parameters mean 173 dyadic int
	Table S7. Best Fit Curves for Mean Synchrony
		Best Fit Curves for Mean Synchrony - 173 Dyadic Interactions
		Model Summary				ANOVA						Coefficients
												Unstandardized coefficients			Standardized coefficients
	Curve	R Square	Adj R Square	Std. Error of Est.		Sum of squares	df	Mean Square	F	Sig. / p-value		B	Coeff. St. Error		Beta	t	Sig.
	linear	0.525	0.465	0.015	Regression	0.002	1	0.002	8.837	0.018	Session	-0.005	0.002		-0.724	-2.973	0.018
					Residual	0.002	8	0.000			(Constant)	1.237	0.010			121.525	0.000
					Total	0.004	9
	quadratic	0.595	0.479	0.015	Regression	0.002	2	0.001	5.141	0.042	Session	-0.013	0.007		-1,876	-1.748	0.124
					Residual	0.002	7	0.000			Session ** 2	0.001	0.001		1.181	1.101	0.307
					Total	0.004	9				(Constant)	1.253	0.017			72.408	0.000
	cubic	0.763	0.645	0.012	Regression	0.003	3	0.001	6.448	0.026	Session	0.022	0.018		3.226	0.229	0.265
					Residual	0.001	6	0.000			Session **2	-0.007	0.004		-11.304	-1.850	0.114
					Total	0.004	9				Session **3	0.000	0.000		7.611	2.065	0.084
											(Constant)	1.214	.024			51.494	0.000
	Note: Mean curve fit for linear, quadratic and cubic curves for movement synchrony comprising 173 dyadic interactions. R square represents the proportion of the variance for movements synchrony per dyad explained by the number of sessions as the independent variable in the regression model. Adj R-square adjusts the statistic based on the number of independent variables in the model. Std. Error of…
